# Supplementary material for: Enhanced stability of simulated leukocytes for hematology internal quality control samples: A material improvement
Source: PLoS One. 2025 Aug 14;20(8):e0330292. doi: 10.1371/journal.pone.0330292 (PMC12352632; doi:10.1371/journal.pone.0330292)
Supplement: S2 File — (XLSX) [file pone.0330292.s002.xlsx]

## Sheet: homogeneity
experiment	level	machine	machinecode	purpose	result			experiment	level	n	mean	cv%	Shapiro-Wilk p-value	Normality	Levene's p-value	t-test p-value	part1	part2
e2	l1	CellDyn22	c	homogeneity	3.5			e2	l1	14	3.55714	6.0107	0.527991	Normal	0.601791	0.63636	[3.2, 3.8, 3.9, 3.5, 3.3, 3.5, 3.5]	[3.6, 3.6, 3.3, 3.8, 3.6, 3.4, 3.8]
e2	l1	CellDyn22	c	homogeneity	3.8			e1	l1	14	3.47857	7.40929	0.824336	Normal	0.889147	0.76931	[3.5, 4.0, 3.6, 3.5, 3.5, 3.2, 3.2]	[3.0, 3.7, 3.4, 3.5, 3.3, 3.8, 3.5]
e2	l1	CellDyn22	c	homogeneity	3.9			e2	l2	14	7.27143	2.18637	0.131625	Normal	0.822409	1	[7.3, 7.1, 7.3, 7.2, 7.4, 7.5, 7.1]	[7.2, 7.2, 7.3, 7.1, 7.6, 7.4, 7.1]
e2	l1	CellDyn22	c	homogeneity	3.6			e1	l2	14	5.86429	3.99114	0.588151	Normal	0.124363	0.323272	[6.0, 5.7, 5.8, 5.4, 6.3, 5.5, 5.9]	[5.8, 6.0, 6.0, 6.1, 6.0, 5.8, 5.8]
e2	l1	CellDyn22	c	homogeneity	3.5			e2	l3	14	19.4643	3.83198	0.770613	Normal	0.500565	0.761073	[20.1, 19.7, 18.9, 18.5, 18.3, 19.9, 20.4]	[19.1, 18.4, 20.7, 19.6, 20.0, 19.4, 19.5]
e2	l1	CellDyn22	c	homogeneity	3.5			e1	l3	14	15.0143	3.1873	0.662046	Normal	0.890426	0.833346	[15.2, 15.3, 14.3, 15.8, 15.0, 14.5, 15.2]	[14.9, 14.8, 14.7, 14.8, 15.8, 14.4, 15.5]
e2	l1	CellDyn22	c	homogeneity	3.8
e2	l1	CellDyn22	c	homogeneity	3.8
e2	l1	CellDyn22	c	homogeneity	3.5
e2	l1	CellDyn22	c	homogeneity	3.6
e2	l1	CellDyn22	c	homogeneity	3.6
e2	l1	CellDyn22	c	homogeneity	3.2
e2	l1	CellDyn22	c	homogeneity	3.6
e2	l1	CellDyn22	c	homogeneity	3.6
e2	l2	CellDyn22	c	homogeneity	7.1
e2	l2	CellDyn22	c	homogeneity	7.1
e2	l2	CellDyn22	c	homogeneity	7.2
e2	l2	CellDyn22	c	homogeneity	7.1
e2	l2	CellDyn22	c	homogeneity	7.3
e2	l2	CellDyn22	c	homogeneity	7.3
e2	l2	CellDyn22	c	homogeneity	7.2
e2	l2	CellDyn22	c	homogeneity	7.1
e2	l2	CellDyn22	c	homogeneity	7.3
e2	l2	CellDyn22	c	homogeneity	7.2
e2	l2	CellDyn22	c	homogeneity	7.4
e2	l2	CellDyn22	c	homogeneity	7.6
e2	l2	CellDyn22	c	homogeneity	7.5
e2	l2	CellDyn22	c	homogeneity	7.4
e2	l3	CellDyn22	c	homogeneity	19.7
e2	l3	CellDyn22	c	homogeneity	19.1
e2	l3	CellDyn22	c	homogeneity	18.5
e2	l3	CellDyn22	c	homogeneity	19.4
e2	l3	CellDyn22	c	homogeneity	19.6
e2	l3	CellDyn22	c	homogeneity	19.9
e2	l3	CellDyn22	c	homogeneity	18.4
e2	l3	CellDyn22	c	homogeneity	20.4
e2	l3	CellDyn22	c	homogeneity	19.5
e2	l3	CellDyn22	c	homogeneity	18.3
e2	l3	CellDyn22	c	homogeneity	20.1
e2	l3	CellDyn22	c	homogeneity	20
e2	l3	CellDyn22	c	homogeneity	20.7
e2	l3	CellDyn22	c	homogeneity	18.9
e1	l1	CellDyn22	c	homogeneity	3.7
e1	l1	CellDyn22	c	homogeneity	3.5
e1	l1	CellDyn22	c	homogeneity	3.5
e1	l1	CellDyn22	c	homogeneity	3.5
e1	l1	CellDyn22	c	homogeneity	3.2
e1	l1	CellDyn22	c	homogeneity	4.2
e1	l1	CellDyn22	c	homogeneity	3.2
e1	l1	CellDyn22	c	homogeneity	3.5
e1	l1	CellDyn22	c	homogeneity	3.3
e1	l1	CellDyn22	c	homogeneity	3
e1	l1	CellDyn22	c	homogeneity	3.4
e1	l1	CellDyn22	c	homogeneity	3.6
e1	l1	CellDyn22	c	homogeneity	3.8
e1	l1	CellDyn22	c	homogeneity	3.5
e1	l2	CellDyn22	c	homogeneity	6.1
e1	l2	CellDyn22	c	homogeneity	6.3
e1	l2	CellDyn22	c	homogeneity	5.7
e1	l2	CellDyn22	c	homogeneity	6
e1	l2	CellDyn22	c	homogeneity	5.8
e1	l2	CellDyn22	c	homogeneity	5.8
e1	l2	CellDyn22	c	homogeneity	6
e1	l2	CellDyn22	c	homogeneity	5.9
e1	l2	CellDyn22	c	homogeneity	5.8
e1	l2	CellDyn22	c	homogeneity	6
e1	l2	CellDyn22	c	homogeneity	6
e1	l2	CellDyn22	c	homogeneity	5.8
e1	l2	CellDyn22	c	homogeneity	5.4
e1	l2	CellDyn22	c	homogeneity	5.5
e1	l3	CellDyn22	c	homogeneity	14.8
e1	l3	CellDyn22	c	homogeneity	14.5
e1	l3	CellDyn22	c	homogeneity	14.9
e1	l3	CellDyn22	c	homogeneity	15.5
e1	l3	CellDyn22	c	homogeneity	14.4
e1	l3	CellDyn22	c	homogeneity	15.2
e1	l3	CellDyn22	c	homogeneity	15.8
e1	l3	CellDyn22	c	homogeneity	14.3
e1	l3	CellDyn22	c	homogeneity	14.7
e1	l3	CellDyn22	c	homogeneity	15
e1	l3	CellDyn22	c	homogeneity	14.8
e1	l3	CellDyn22	c	homogeneity	15.2
e1	l3	CellDyn22	c	homogeneity	15.3
e1	l3	CellDyn22	c	homogeneity	15.8

## Sheet: assignedvalue
lab	experiment	level	machine	machinecode	purpose	result
101	e1	l1	Horiba ABX Micros 60	h	assignedvalue	5.2
102	e1	l1	Horiba ABX Micros 60	h	assignedvalue	4.8
103	e1	l1	Horiba ABX Micros 60	h	assignedvalue	5.2
104	e1	l1	Horiba ABX Micros 60	h	assignedvalue	4.8
105	e1	l1	Horiba ABX Micros 60	h	assignedvalue	5.2
106	e1	l1	Horiba ABX Micros 60	h	assignedvalue	5.5
107	e1	l1	Horiba ABX Micros 60	h	assignedvalue	4.4
108	e1	l1	Horiba ABX Micros 60	h	assignedvalue	5.4
109	e1	l1	Horiba ABX Micros 60	h	assignedvalue	4.4
110	e1	l1	Horiba ABX Micros 60	h	assignedvalue	5
111	e1	l1	Horiba ABX Micros 60	h	assignedvalue	4
112	e1	l1	Horiba ABX Micros 60	h	assignedvalue	4.3
113	e1	l1	Horiba ABX Micros 60	h	assignedvalue	4.7
114	e1	l1	Horiba ABX Micros 60	h	assignedvalue	5.3
115	e1	l1	Horiba ABX Micros 60	h	assignedvalue	5.1
116	e1	l1	Horiba ABX Micros 60	h	assignedvalue	4.7
117	e1	l1	Sysmex XN-1000	s1	assignedvalue	3.8
118	e1	l1	Sysmex XN-1000	s1	assignedvalue	4.43
119	e1	l1	Sysmex XN-1000	s1	assignedvalue	6.13
120	e1	l1	Sysmex XN-1000	s1	assignedvalue	4.43
121	e1	l1	Sysmex XN-1000	s1	assignedvalue	3.26
122	e1	l1	Sysmex XN-1000	s1	assignedvalue	5.15
123	e1	l1	Sysmex XN-1000	s1	assignedvalue	4.63
124	e1	l1	Sysmex XN-1000	s1	assignedvalue	4.68
125	e1	l1	Sysmex XN-1000	s1	assignedvalue	4.4
126	e1	l1	Sysmex XN-1000	s1	assignedvalue	4.58
127	e1	l1	Sysmex XN-1000	s1	assignedvalue	4.22
128	e1	l1	Sysmex XN-1000	s1	assignedvalue	4.72
129	e1	l1	Sysmex XN-1000	s1	assignedvalue	4.28
130	e1	l1	Sysmex XN-1000	s1	assignedvalue	4.94
131	e1	l1	Sysmex XN-1000	s1	assignedvalue	4.56
132	e1	l1	Sysmex XN-1000	s1	assignedvalue	4.4
133	e1	l1	Sysmex XN-1000	s1	assignedvalue	3.61
134	e1	l1	Sysmex XN-1000	s1	assignedvalue	4.31
135	e1	l1	Sysmex XN-1000	s1	assignedvalue	4.44
136	e1	l1	Sysmex XN-1000	s1	assignedvalue	3.84
137	e1	l1	Sysmex XN-1000	s1	assignedvalue	4.25
138	e1	l1	Sysmex XN-1000	s1	assignedvalue	4.39
139	e1	l1	Sysmex XN-550	s5	assignedvalue	7.92
140	e1	l1	Sysmex XN-550	s5	assignedvalue	6.91
141	e1	l1	Sysmex XN-550	s5	assignedvalue	6.58
142	e1	l1	Sysmex XN-550	s5	assignedvalue	6.12
143	e1	l1	Sysmex XN-550	s5	assignedvalue	5.91
144	e1	l1	Sysmex XN-550	s5	assignedvalue	6.86
145	e1	l1	Sysmex XN-550	s5	assignedvalue	7.13
146	e1	l1	Sysmex XN-550	s5	assignedvalue	6.56
147	e1	l1	Sysmex XN-550	s5	assignedvalue	6.97
148	e1	l1	Sysmex XN-550	s5	assignedvalue	6.92
149	e1	l1	Sysmex XN-550	s5	assignedvalue	5.68
150	e1	l1	Sysmex XN-550	s5	assignedvalue	6.63
151	e1	l1	Sysmex XN-550	s5	assignedvalue	6.54
101	e1	l2	Horiba ABX Micros 60	h	assignedvalue	9.6
102	e1	l2	Horiba ABX Micros 60	h	assignedvalue	9.1
103	e1	l2	Horiba ABX Micros 60	h	assignedvalue	10.3
104	e1	l2	Horiba ABX Micros 60	h	assignedvalue	9.4
105	e1	l2	Horiba ABX Micros 60	h	assignedvalue	9.9
106	e1	l2	Horiba ABX Micros 60	h	assignedvalue	9.4
107	e1	l2	Horiba ABX Micros 60	h	assignedvalue	9
108	e1	l2	Horiba ABX Micros 60	h	assignedvalue	8.8
109	e1	l2	Horiba ABX Micros 60	h	assignedvalue	8.7
110	e1	l2	Horiba ABX Micros 60	h	assignedvalue	9.4
111	e1	l2	Horiba ABX Micros 60	h	assignedvalue	9.7
112	e1	l2	Horiba ABX Micros 60	h	assignedvalue	8.5
113	e1	l2	Horiba ABX Micros 60	h	assignedvalue	9.9
114	e1	l2	Horiba ABX Micros 60	h	assignedvalue	9.9
115	e1	l2	Horiba ABX Micros 60	h	assignedvalue	9.7
116	e1	l2	Horiba ABX Micros 60	h	assignedvalue	9.3
117	e1	l2	Sysmex XN-1000	s1	assignedvalue	6.9
118	e1	l2	Sysmex XN-1000	s1	assignedvalue	7.48
119	e1	l2	Sysmex XN-1000	s1	assignedvalue	9.81
120	e1	l2	Sysmex XN-1000	s1	assignedvalue	7.36
121	e1	l2	Sysmex XN-1000	s1	assignedvalue	7.83
122	e1	l2	Sysmex XN-1000	s1	assignedvalue	12.67
123	e1	l2	Sysmex XN-1000	s1	assignedvalue	9.25
124	e1	l2	Sysmex XN-1000	s1	assignedvalue	11.5
125	e1	l2	Sysmex XN-1000	s1	assignedvalue	7.5
126	e1	l2	Sysmex XN-1000	s1	assignedvalue	7.7
127	e1	l2	Sysmex XN-1000	s1	assignedvalue	8.38
128	e1	l2	Sysmex XN-1000	s1	assignedvalue	8.35
129	e1	l2	Sysmex XN-1000	s1	assignedvalue	7.78
130	e1	l2	Sysmex XN-1000	s1	assignedvalue	8.67
131	e1	l2	Sysmex XN-1000	s1	assignedvalue	8.58
132	e1	l2	Sysmex XN-1000	s1	assignedvalue	7.37
133	e1	l2	Sysmex XN-1000	s1	assignedvalue	7.24
134	e1	l2	Sysmex XN-1000	s1	assignedvalue	7.12
135	e1	l2	Sysmex XN-1000	s1	assignedvalue	7.52
136	e1	l2	Sysmex XN-1000	s1	assignedvalue	8
137	e1	l2	Sysmex XN-1000	s1	assignedvalue	7.44
138	e1	l2	Sysmex XN-1000	s1	assignedvalue	9.53
139	e1	l2	Sysmex XN-550	s5	assignedvalue	14.16
140	e1	l2	Sysmex XN-550	s5	assignedvalue	11.51
141	e1	l2	Sysmex XN-550	s5	assignedvalue	12.84
142	e1	l2	Sysmex XN-550	s5	assignedvalue	10.13
143	e1	l2	Sysmex XN-550	s5	assignedvalue	10.34
144	e1	l2	Sysmex XN-550	s5	assignedvalue	15.56
145	e1	l2	Sysmex XN-550	s5	assignedvalue	16.93
146	e1	l2	Sysmex XN-550	s5	assignedvalue	15
147	e1	l2	Sysmex XN-550	s5	assignedvalue	12.21
148	e1	l2	Sysmex XN-550	s5	assignedvalue	14.79
149	e1	l2	Sysmex XN-550	s5	assignedvalue	12.3
150	e1	l2	Sysmex XN-550	s5	assignedvalue	15.23
151	e1	l2	Sysmex XN-550	s5	assignedvalue	15.02
101	e1	l3	Horiba ABX Micros 60	h	assignedvalue	23.2
102	e1	l3	Horiba ABX Micros 60	h	assignedvalue	26.2
103	e1	l3	Horiba ABX Micros 60	h	assignedvalue	28.9
104	e1	l3	Horiba ABX Micros 60	h	assignedvalue	27.5
105	e1	l3	Horiba ABX Micros 60	h	assignedvalue	27.7
106	e1	l3	Horiba ABX Micros 60	h	assignedvalue	25.1
107	e1	l3	Horiba ABX Micros 60	h	assignedvalue	25.1
108	e1	l3	Horiba ABX Micros 60	h	assignedvalue	26.1
109	e1	l3	Horiba ABX Micros 60	h	assignedvalue	24.7
110	e1	l3	Horiba ABX Micros 60	h	assignedvalue	28.5
111	e1	l3	Horiba ABX Micros 60	h	assignedvalue	21.7
112	e1	l3	Horiba ABX Micros 60	h	assignedvalue	25
113	e1	l3	Horiba ABX Micros 60	h	assignedvalue	28.5
114	e1	l3	Horiba ABX Micros 60	h	assignedvalue	27.4
115	e1	l3	Horiba ABX Micros 60	h	assignedvalue	28.2
116	e1	l3	Horiba ABX Micros 60	h	assignedvalue	26.4
117	e1	l3	Sysmex XN-1000	s1	assignedvalue	22
118	e1	l3	Sysmex XN-1000	s1	assignedvalue	25.05
119	e1	l3	Sysmex XN-1000	s1	assignedvalue	26.02
120	e1	l3	Sysmex XN-1000	s1	assignedvalue	21.68
121	e1	l3	Sysmex XN-1000	s1	assignedvalue	24.06
122	e1	l3	Sysmex XN-1000	s1	assignedvalue	25.63
123	e1	l3	Sysmex XN-1000	s1	assignedvalue	26.4
124	e1	l3	Sysmex XN-1000	s1	assignedvalue	24.83
125	e1	l3	Sysmex XN-1000	s1	assignedvalue	24.3
126	e1	l3	Sysmex XN-1000	s1	assignedvalue	22.41
127	e1	l3	Sysmex XN-1000	s1	assignedvalue	26.18
128	e1	l3	Sysmex XN-1000	s1	assignedvalue	24.92
129	e1	l3	Sysmex XN-1000	s1	assignedvalue	23.99
130	e1	l3	Sysmex XN-1000	s1	assignedvalue	26.02
131	e1	l3	Sysmex XN-1000	s1	assignedvalue	24.83
132	e1	l3	Sysmex XN-1000	s1	assignedvalue	24.17
133	e1	l3	Sysmex XN-1000	s1	assignedvalue	25.3
134	e1	l3	Sysmex XN-1000	s1	assignedvalue	22.7
135	e1	l3	Sysmex XN-1000	s1	assignedvalue	23.22
136	e1	l3	Sysmex XN-1000	s1	assignedvalue	22.91
137	e1	l3	Sysmex XN-1000	s1	assignedvalue	23.77
138	e1	l3	Sysmex XN-1000	s1	assignedvalue	26.19
139	e1	l3	Sysmex XN-550	s5	assignedvalue	33.01
140	e1	l3	Sysmex XN-550	s5	assignedvalue	29.74
141	e1	l3	Sysmex XN-550	s5	assignedvalue	38.07
142	e1	l3	Sysmex XN-550	s5	assignedvalue	27.55
143	e1	l3	Sysmex XN-550	s5	assignedvalue	28.04
144	e1	l3	Sysmex XN-550	s5	assignedvalue	29.98
145	e1	l3	Sysmex XN-550	s5	assignedvalue	38.05
146	e1	l3	Sysmex XN-550	s5	assignedvalue	28.75
147	e1	l3	Sysmex XN-550	s5	assignedvalue	30.68
148	e1	l3	Sysmex XN-550	s5	assignedvalue	29.74
149	e1	l3	Sysmex XN-550	s5	assignedvalue	32.85
150	e1	l3	Sysmex XN-550	s5	assignedvalue	36.87
151	e1	l3	Sysmex XN-550	s5	assignedvalue	32.62
201	e2	l1	Horiba ABX Micros 60	h	assignedvalue	4.86
202	e2	l1	Horiba ABX Micros 60	h	assignedvalue	5.8
203	e2	l1	Horiba ABX Micros 60	h	assignedvalue	5.9
204	e2	l1	Horiba ABX Micros 60	h	assignedvalue	5.7
205	e2	l1	Horiba ABX Micros 60	h	assignedvalue	6.2
206	e2	l1	Horiba ABX Micros 60	h	assignedvalue	4.7
207	e2	l1	Horiba ABX Micros 60	h	assignedvalue	5
208	e2	l1	Horiba ABX Micros 60	h	assignedvalue	5.03
209	e2	l1	Horiba ABX Micros 60	h	assignedvalue	6.3
210	e2	l1	Horiba ABX Micros 60	h	assignedvalue	5.7
211	e2	l1	Horiba ABX Micros 60	h	assignedvalue	5.3
212	e2	l1	Horiba ABX Micros 60	h	assignedvalue	5.7
213	e2	l1	Horiba ABX Micros 60	h	assignedvalue	6.5
214	e2	l1	Sysmex XN-1000	s1	assignedvalue	4.7
215	e2	l1	Sysmex XN-1000	s1	assignedvalue	4.28
216	e2	l1	Sysmex XN-1000	s1	assignedvalue	3.92
217	e2	l1	Sysmex XN-1000	s1	assignedvalue	3.27
218	e2	l1	Sysmex XN-1000	s1	assignedvalue	3.96
219	e2	l1	Sysmex XN-1000	s1	assignedvalue	4.1
220	e2	l1	Sysmex XN-1000	s1	assignedvalue	4.1
221	e2	l1	Sysmex XN-1000	s1	assignedvalue	4.39
222	e2	l1	Sysmex XN-1000	s1	assignedvalue	4.22
223	e2	l1	Sysmex XN-1000	s1	assignedvalue	4.28
224	e2	l1	Sysmex XN-1000	s1	assignedvalue	3.98
225	e2	l1	Sysmex XN-1000	s1	assignedvalue	5.29
226	e2	l1	Sysmex XN-1000	s1	assignedvalue	3.95
227	e2	l1	Sysmex XN-1000	s1	assignedvalue	4.17
228	e2	l1	Sysmex XN-1000	s1	assignedvalue	4.04
229	e2	l1	Sysmex XN-1000	s1	assignedvalue	4.07
230	e2	l1	Sysmex XN-550	s5	assignedvalue	4.81
231	e2	l1	Sysmex XN-550	s5	assignedvalue	5.45
232	e2	l1	Sysmex XN-550	s5	assignedvalue	4.94
233	e2	l1	Sysmex XN-550	s5	assignedvalue	5.53
234	e2	l1	Sysmex XN-550	s5	assignedvalue	5.6
235	e2	l1	Sysmex XN-550	s5	assignedvalue	5.54
236	e2	l1	Sysmex XN-550	s5	assignedvalue	5.25
237	e2	l1	Sysmex XN-550	s5	assignedvalue	5.51
238	e2	l1	Sysmex XN-550	s5	assignedvalue	5.44
239	e2	l1	Sysmex XN-550	s5	assignedvalue	5.2
201	e2	l2	Horiba ABX Micros 60	h	assignedvalue	8.02
202	e2	l2	Horiba ABX Micros 60	h	assignedvalue	11.1
203	e2	l2	Horiba ABX Micros 60	h	assignedvalue	11.1
204	e2	l2	Horiba ABX Micros 60	h	assignedvalue	11.2
205	e2	l2	Horiba ABX Micros 60	h	assignedvalue	12.1
206	e2	l2	Horiba ABX Micros 60	h	assignedvalue	8.9
207	e2	l2	Horiba ABX Micros 60	h	assignedvalue	9.4
208	e2	l2	Horiba ABX Micros 60	h	assignedvalue	9.5
209	e2	l2	Horiba ABX Micros 60	h	assignedvalue	10.3
210	e2	l2	Horiba ABX Micros 60	h	assignedvalue	11.2
211	e2	l2	Horiba ABX Micros 60	h	assignedvalue	10.1
212	e2	l2	Horiba ABX Micros 60	h	assignedvalue	9.8
213	e2	l2	Horiba ABX Micros 60	h	assignedvalue	10.8
214	e2	l2	Sysmex XN-1000	s1	assignedvalue	8.61
215	e2	l2	Sysmex XN-1000	s1	assignedvalue	7.19
216	e2	l2	Sysmex XN-1000	s1	assignedvalue	6.74
217	e2	l2	Sysmex XN-1000	s1	assignedvalue	7.67
218	e2	l2	Sysmex XN-1000	s1	assignedvalue	7.13
219	e2	l2	Sysmex XN-1000	s1	assignedvalue	7.94
220	e2	l2	Sysmex XN-1000	s1	assignedvalue	6.9
221	e2	l2	Sysmex XN-1000	s1	assignedvalue	7.51
222	e2	l2	Sysmex XN-1000	s1	assignedvalue	7.12
223	e2	l2	Sysmex XN-1000	s1	assignedvalue	7.19
224	e2	l2	Sysmex XN-1000	s1	assignedvalue	6.76
225	e2	l2	Sysmex XN-1000	s1	assignedvalue	8.27
226	e2	l2	Sysmex XN-1000	s1	assignedvalue	6.34
227	e2	l2	Sysmex XN-1000	s1	assignedvalue	6.66
228	e2	l2	Sysmex XN-1000	s1	assignedvalue	6.79
229	e2	l2	Sysmex XN-1000	s1	assignedvalue	6.82
230	e2	l2	Sysmex XN-550	s5	assignedvalue	7.89
231	e2	l2	Sysmex XN-550	s5	assignedvalue	8.83
232	e2	l2	Sysmex XN-550	s5	assignedvalue	8.03
233	e2	l2	Sysmex XN-550	s5	assignedvalue	8.78
234	e2	l2	Sysmex XN-550	s5	assignedvalue	9.1
235	e2	l2	Sysmex XN-550	s5	assignedvalue	10.34
236	e2	l2	Sysmex XN-550	s5	assignedvalue	8.41
237	e2	l2	Sysmex XN-550	s5	assignedvalue	9.01
238	e2	l2	Sysmex XN-550	s5	assignedvalue	8.77
239	e2	l2	Sysmex XN-550	s5	assignedvalue	8.74
201	e2	l3	Horiba ABX Micros 60	h	assignedvalue	22.7
202	e2	l3	Horiba ABX Micros 60	h	assignedvalue	29.8
203	e2	l3	Horiba ABX Micros 60	h	assignedvalue	29.6
204	e2	l3	Horiba ABX Micros 60	h	assignedvalue	30.1
205	e2	l3	Horiba ABX Micros 60	h	assignedvalue	33.5
206	e2	l3	Horiba ABX Micros 60	h	assignedvalue	25.5
207	e2	l3	Horiba ABX Micros 60	h	assignedvalue	27
208	e2	l3	Horiba ABX Micros 60	h	assignedvalue	26.1
209	e2	l3	Horiba ABX Micros 60	h	assignedvalue	28
210	e2	l3	Horiba ABX Micros 60	h	assignedvalue	30.5
211	e2	l3	Horiba ABX Micros 60	h	assignedvalue	28
212	e2	l3	Horiba ABX Micros 60	h	assignedvalue	25.6
213	e2	l3	Horiba ABX Micros 60	h	assignedvalue	27.6
214	e2	l3	Sysmex XN-1000	s1	assignedvalue	25
215	e2	l3	Sysmex XN-1000	s1	assignedvalue	20.74
216	e2	l3	Sysmex XN-1000	s1	assignedvalue	18.55
217	e2	l3	Sysmex XN-1000	s1	assignedvalue	23.79
218	e2	l3	Sysmex XN-1000	s1	assignedvalue	17.82
219	e2	l3	Sysmex XN-1000	s1	assignedvalue	21.66
220	e2	l3	Sysmex XN-1000	s1	assignedvalue	18.2
221	e2	l3	Sysmex XN-1000	s1	assignedvalue	19.09
222	e2	l3	Sysmex XN-1000	s1	assignedvalue	19.77
223	e2	l3	Sysmex XN-1000	s1	assignedvalue	20.74
224	e2	l3	Sysmex XN-1000	s1	assignedvalue	17.33
225	e2	l3	Sysmex XN-1000	s1	assignedvalue	21.49
226	e2	l3	Sysmex XN-1000	s1	assignedvalue	17.3
227	e2	l3	Sysmex XN-1000	s1	assignedvalue	18.56
228	e2	l3	Sysmex XN-1000	s1	assignedvalue	19.29
229	e2	l3	Sysmex XN-1000	s1	assignedvalue	18.95
230	e2	l3	Sysmex XN-550	s5	assignedvalue	20.28
231	e2	l3	Sysmex XN-550	s5	assignedvalue	22.63
232	e2	l3	Sysmex XN-550	s5	assignedvalue	21.01
233	e2	l3	Sysmex XN-550	s5	assignedvalue	22.77
234	e2	l3	Sysmex XN-550	s5	assignedvalue	25.15
235	e2	l3	Sysmex XN-550	s5	assignedvalue	28.58
236	e2	l3	Sysmex XN-550	s5	assignedvalue	21.99
237	e2	l3	Sysmex XN-550	s5	assignedvalue	24.69
238	e2	l3	Sysmex XN-550	s5	assignedvalue	22.99
239	e2	l3	Sysmex XN-550	s5	assignedvalue	22.37

## Sheet: postopening
experiment	level	machine	purpose	result	day
e1	l1	CellDyn22	postopening	3.7	1
e1	l1	CellDyn22	postopening	3.6	2
e1	l1	CellDyn22	postopening	3.5	3
e1	l1	CellDyn22	postopening	3.7	4
e1	l1	CellDyn22	postopening	3.8	5
e1	l1	CellDyn22	postopening	4.1	6
e1	l1	CellDyn22	postopening	3.8	7
e1	l1	CellDyn22	postopening	3.3	8
e1	l1	CellDyn22	postopening	5	9
e1	l1	CellDyn22	postopening	4.2	10
e1	l1	CellDyn22	postopening	3.8	11
e1	l1	CellDyn22	postopening	3.08	12
e1	l1	CellDyn22	postopening	4	13
e1	l1	CellDyn22	postopening	3.8	14
e1	l1	CellDyn22	postopening	3.8	15
e1	l1	CellDyn22	postopening	3.8	16
e1	l1	CellDyn22	postopening	3.8	17
e1	l1	CellDyn22	postopening	3.8	18
e1	l1	CellDyn22	postopening	3.8	19
e1	l1	CellDyn22	postopening	3.9	20
e1	l2	CellDyn22	postopening	7.4	1
e1	l2	CellDyn22	postopening	6.7	2
e1	l2	CellDyn22	postopening	6.4	3
e1	l2	CellDyn22	postopening	7.5	4
e1	l2	CellDyn22	postopening	6.8	5
e1	l2	CellDyn22	postopening	7.5	6
e1	l2	CellDyn22	postopening	7.2	7
e1	l2	CellDyn22	postopening	7	8
e1	l2	CellDyn22	postopening	7.8	9
e1	l2	CellDyn22	postopening	7.5	10
e1	l2	CellDyn22	postopening	7.2	11
e1	l2	CellDyn22	postopening	7.5	12
e1	l2	CellDyn22	postopening	7.1	13
e1	l2	CellDyn22	postopening	7.6	14
e1	l2	CellDyn22	postopening	6.8	15
e1	l2	CellDyn22	postopening	6.1	16
e1	l2	CellDyn22	postopening	7.6	17
e1	l2	CellDyn22	postopening	7.3	18
e1	l2	CellDyn22	postopening	7.8	19
e1	l2	CellDyn22	postopening	6.4	20
e1	l3	CellDyn22	postopening	20.5	1
e1	l3	CellDyn22	postopening	15.3	2
e1	l3	CellDyn22	postopening	20.8	3
e1	l3	CellDyn22	postopening	20	4
e1	l3	CellDyn22	postopening	15.6	5
e1	l3	CellDyn22	postopening	16.7	6
e1	l3	CellDyn22	postopening	17.3	7
e1	l3	CellDyn22	postopening	14.7	8
e1	l3	CellDyn22	postopening	19.7	9
e1	l3	CellDyn22	postopening	21.7	10
e1	l3	CellDyn22	postopening	22	11
e1	l3	CellDyn22	postopening	20.8	12
e1	l3	CellDyn22	postopening	20.4	13
e1	l3	CellDyn22	postopening	21.2	14
e1	l3	CellDyn22	postopening	20.9	15
e1	l3	CellDyn22	postopening	20.6	16
e1	l3	CellDyn22	postopening	21.9	17
e1	l3	CellDyn22	postopening	15.5	18
e1	l3	CellDyn22	postopening	15.6	19
e1	l3	CellDyn22	postopening	18.7	20
e2	l1	CellDyn22	postopening	3.5	1
e2	l1	CellDyn22	postopening	3.7	2
e2	l1	CellDyn22	postopening	3.5	3
e2	l1	CellDyn22	postopening	3.6	4
e2	l1	CellDyn22	postopening	3.3	5
e2	l1	CellDyn22	postopening	3.3	6
e2	l1	CellDyn22	postopening	3.3	7
e2	l1	CellDyn22	postopening	3.8	8
e2	l1	CellDyn22	postopening	4	9
e2	l1	CellDyn22	postopening	3.5	10
e2	l1	CellDyn22	postopening	3.4	11
e2	l1	CellDyn22	postopening	3.4	12
e2	l1	CellDyn22	postopening	3.9	13
e2	l1	CellDyn22	postopening	3.5	14
e2	l1	CellDyn22	postopening	3.9	15
e2	l1	CellDyn22	postopening	3.9	16
e2	l1	CellDyn22	postopening	3.9	17
e2	l1	CellDyn22	postopening	4.1	18
e2	l1	CellDyn22	postopening	4.5	19
e2	l1	CellDyn22	postopening	3.1	20
e2	l2	CellDyn22	postopening	7.5	1
e2	l2	CellDyn22	postopening	7.3	2
e2	l2	CellDyn22	postopening	7.4	3
e2	l2	CellDyn22	postopening	7.8	4
e2	l2	CellDyn22	postopening	7.4	5
e2	l2	CellDyn22	postopening	7.4	6
e2	l2	CellDyn22	postopening	7.1	7
e2	l2	CellDyn22	postopening	7.5	8
e2	l2	CellDyn22	postopening	7.7	9
e2	l2	CellDyn22	postopening	7.5	10
e2	l2	CellDyn22	postopening	8	11
e2	l2	CellDyn22	postopening	7.9	12
e2	l2	CellDyn22	postopening	8	13
e2	l2	CellDyn22	postopening	7.9	14
e2	l2	CellDyn22	postopening	7.6	15
e2	l2	CellDyn22	postopening	8.2	16
e2	l2	CellDyn22	postopening	8.4	17
e2	l2	CellDyn22	postopening	8.1	18
e2	l2	CellDyn22	postopening	8.4	19
e2	l2	CellDyn22	postopening	7.5	20
e2	l3	CellDyn22	postopening	21	1
e2	l3	CellDyn22	postopening	19.2	2
e2	l3	CellDyn22	postopening	21.6	3
e2	l3	CellDyn22	postopening	20.7	4
e2	l3	CellDyn22	postopening	18.9	5
e2	l3	CellDyn22	postopening	20.1	6
e2	l3	CellDyn22	postopening	20.4	7
e2	l3	CellDyn22	postopening	19.7	8
e2	l3	CellDyn22	postopening	19.1	9
e2	l3	CellDyn22	postopening	19.3	10
e2	l3	CellDyn22	postopening	19.7	11
e2	l3	CellDyn22	postopening	19	12
e2	l3	CellDyn22	postopening	19.7	13
e2	l3	CellDyn22	postopening	19	14
e2	l3	CellDyn22	postopening	20.3	15
e2	l3	CellDyn22	postopening	19.2	16
e2	l3	CellDyn22	postopening	19.2	17
e2	l3	CellDyn22	postopening	19.3	18
e2	l3	CellDyn22	postopening	19.1	19
e2	l3	CellDyn22	postopening	19.6	20
e1	l1	Sysmex XN-1000	postopening	3.61	1
e1	l1	Sysmex XN-1000	postopening	4.32	2
e1	l1	Sysmex XN-1000	postopening	4.5	3
e1	l1	Sysmex XN-1000	postopening	4.63	4
e1	l1	Sysmex XN-1000	postopening	4.89	5
e1	l1	Sysmex XN-1000	postopening	4.27	6
e1	l1	Sysmex XN-1000	postopening	5.02	7
e1	l1	Sysmex XN-1000	postopening	5.23	8
e1	l1	Sysmex XN-1000	postopening	6.04	9
e1	l1	Sysmex XN-1000	postopening	8.72	10
e1	l1	Sysmex XN-1000	postopening	12.14	11
e1	l1	Sysmex XN-1000	postopening	4.38	12
e1	l1	Sysmex XN-1000	postopening	4.53	13
e1	l1	Sysmex XN-1000	postopening	4.67	14
e1	l1	Sysmex XN-1000	postopening	5.07	15
e1	l1	Sysmex XN-1000	postopening	4.87	16
e1	l1	Sysmex XN-1000	postopening	8.4	17
e1	l1	Sysmex XN-1000	postopening	10.9	18
e1	l1	Sysmex XN-1000	postopening		19
e1	l1	Sysmex XN-1000	postopening		20
e1	l2	Sysmex XN-1000	postopening	7.24	1
e1	l2	Sysmex XN-1000	postopening	9.46	2
e1	l2	Sysmex XN-1000	postopening	9.56	3
e1	l2	Sysmex XN-1000	postopening	8.48	4
e1	l2	Sysmex XN-1000	postopening	8.57	5
e1	l2	Sysmex XN-1000	postopening	9.31	6
e1	l2	Sysmex XN-1000	postopening	9.85	7
e1	l2	Sysmex XN-1000	postopening	9.19	8
e1	l2	Sysmex XN-1000	postopening	9.8	9
e1	l2	Sysmex XN-1000	postopening	9.74	10
e1	l2	Sysmex XN-1000	postopening	9.43	11
e1	l2	Sysmex XN-1000	postopening	8.51	12
e1	l2	Sysmex XN-1000	postopening	8.63	13
e1	l2	Sysmex XN-1000	postopening	8.95	14
e1	l2	Sysmex XN-1000	postopening	9.6	15
e1	l2	Sysmex XN-1000	postopening	9.06	16
e1	l2	Sysmex XN-1000	postopening	9.34	17
e1	l2	Sysmex XN-1000	postopening	9.39	18
e1	l2	Sysmex XN-1000	postopening		19
e1	l2	Sysmex XN-1000	postopening		20
e1	l3	Sysmex XN-1000	postopening	25.3	1
e1	l3	Sysmex XN-1000	postopening	24.26	2
e1	l3	Sysmex XN-1000	postopening	24.92	3
e1	l3	Sysmex XN-1000	postopening	24.96	4
e1	l3	Sysmex XN-1000	postopening	26.06	5
e1	l3	Sysmex XN-1000	postopening	28.05	6
e1	l3	Sysmex XN-1000	postopening	29.98	7
e1	l3	Sysmex XN-1000	postopening	24.26	8
e1	l3	Sysmex XN-1000	postopening	24.27	9
e1	l3	Sysmex XN-1000	postopening	24.2	10
e1	l3	Sysmex XN-1000	postopening	24.56	11
e1	l3	Sysmex XN-1000	postopening	24.19	12
e1	l3	Sysmex XN-1000	postopening	25.26	13
e1	l3	Sysmex XN-1000	postopening	27.29	14
e1	l3	Sysmex XN-1000	postopening	25.46	15
e1	l3	Sysmex XN-1000	postopening	28.13	16
e1	l3	Sysmex XN-1000	postopening	28.65	17
e1	l3	Sysmex XN-1000	postopening	27.74	18
e1	l3	Sysmex XN-1000	postopening		19
e1	l3	Sysmex XN-1000	postopening		20
e2	l1	Sysmex XN-1000	postopening	4.17	1
e2	l1	Sysmex XN-1000	postopening	4.19	2
e2	l1	Sysmex XN-1000	postopening	4.1	3
e2	l1	Sysmex XN-1000	postopening	3.95	4
e2	l1	Sysmex XN-1000	postopening	4.15	5
e2	l1	Sysmex XN-1000	postopening	4.14	6
e2	l1	Sysmex XN-1000	postopening	4.23	7
e2	l1	Sysmex XN-1000	postopening	4.09	8
e2	l1	Sysmex XN-1000	postopening	4.05	9
e2	l1	Sysmex XN-1000	postopening	4.03	10
e2	l1	Sysmex XN-1000	postopening	4	11
e2	l1	Sysmex XN-1000	postopening	4.14	12
e2	l1	Sysmex XN-1000	postopening	3.93	13
e2	l1	Sysmex XN-1000	postopening	4.04	14
e2	l1	Sysmex XN-1000	postopening	4.11	15
e2	l1	Sysmex XN-1000	postopening	4.04	16
e2	l1	Sysmex XN-1000	postopening	4.06	17
e2	l1	Sysmex XN-1000	postopening	4.21	18
e2	l1	Sysmex XN-1000	postopening	4.17	19
e2	l1	Sysmex XN-1000	postopening	4.21	20
e2	l2	Sysmex XN-1000	postopening	6.66	1
e2	l2	Sysmex XN-1000	postopening	6.88	2
e2	l2	Sysmex XN-1000	postopening	6.66	3
e2	l2	Sysmex XN-1000	postopening	6.88	4
e2	l2	Sysmex XN-1000	postopening	6.8	5
e2	l2	Sysmex XN-1000	postopening	6.93	6
e2	l2	Sysmex XN-1000	postopening	7.18	7
e2	l2	Sysmex XN-1000	postopening	7.87	8
e2	l2	Sysmex XN-1000	postopening	12.9	9
e2	l2	Sysmex XN-1000	postopening	13.89	10
e2	l2	Sysmex XN-1000	postopening	14.87	11
e2	l2	Sysmex XN-1000	postopening	14.99	12
e2	l2	Sysmex XN-1000	postopening	15.55	13
e2	l2	Sysmex XN-1000	postopening	17.55	14
e2	l2	Sysmex XN-1000	postopening	18.54	15
e2	l2	Sysmex XN-1000	postopening	19.28	16
e2	l2	Sysmex XN-1000	postopening	18.27	17
e2	l2	Sysmex XN-1000	postopening	18.55	18
e2	l2	Sysmex XN-1000	postopening	18.01	19
e2	l2	Sysmex XN-1000	postopening	17.34	20
e2	l3	Sysmex XN-1000	postopening	21.56	1
e2	l3	Sysmex XN-1000	postopening	21.15	2
e2	l3	Sysmex XN-1000	postopening	21.24	3
e2	l3	Sysmex XN-1000	postopening	24.4	4
e2	l3	Sysmex XN-1000	postopening	25.37	5
e2	l3	Sysmex XN-1000	postopening	25.2	6
e2	l3	Sysmex XN-1000	postopening	26.69	7
e2	l3	Sysmex XN-1000	postopening	25.89	8
e2	l3	Sysmex XN-1000	postopening	26.37	9
e2	l3	Sysmex XN-1000	postopening	26.79	10
e2	l3	Sysmex XN-1000	postopening	25.96	11
e2	l3	Sysmex XN-1000	postopening	26.29	12
e2	l3	Sysmex XN-1000	postopening	25.95	13
e2	l3	Sysmex XN-1000	postopening	25.76	14
e2	l3	Sysmex XN-1000	postopening	26.41	15
e2	l3	Sysmex XN-1000	postopening	25.85	16
e2	l3	Sysmex XN-1000	postopening	25.83	17
e2	l3	Sysmex XN-1000	postopening	26.99	18
e2	l3	Sysmex XN-1000	postopening	26.92	19
e2	l3	Sysmex XN-1000	postopening	26.92	20
e1	l1	Sysmex XN-550	postopening	6.12	1
e1	l1	Sysmex XN-550	postopening	6.02	2
e1	l1	Sysmex XN-550	postopening	5.84	3
e1	l1	Sysmex XN-550	postopening	5.82	4
e1	l1	Sysmex XN-550	postopening	5.9	5
e1	l1	Sysmex XN-550	postopening	6.01	6
e1	l1	Sysmex XN-550	postopening	6.26	7
e1	l1	Sysmex XN-550	postopening	5.79	8
e1	l1	Sysmex XN-550	postopening	5.85	9
e1	l1	Sysmex XN-550	postopening	6.72	10
e1	l1	Sysmex XN-550	postopening	6.61	11
e1	l1	Sysmex XN-550	postopening	6.25	12
e1	l1	Sysmex XN-550	postopening	6.18	13
e1	l1	Sysmex XN-550	postopening	5.78	14
e1	l1	Sysmex XN-550	postopening	6.16	15
e1	l1	Sysmex XN-550	postopening	6.81	16
e1	l1	Sysmex XN-550	postopening	6.07	17
e1	l1	Sysmex XN-550	postopening	5.71	18
e1	l1	Sysmex XN-550	postopening	6	19
e1	l1	Sysmex XN-550	postopening	6.09	20
e1	l2	Sysmex XN-550	postopening	10.13	1
e1	l2	Sysmex XN-550	postopening	14.44	2
e1	l2	Sysmex XN-550	postopening	14.23	3
e1	l2	Sysmex XN-550	postopening	13.41	4
e1	l2	Sysmex XN-550	postopening	11.06	5
e1	l2	Sysmex XN-550	postopening	10.73	6
e1	l2	Sysmex XN-550	postopening	12.29	7
e1	l2	Sysmex XN-550	postopening	11.88	8
e1	l2	Sysmex XN-550	postopening	11.66	9
e1	l2	Sysmex XN-550	postopening	12.39	10
e1	l2	Sysmex XN-550	postopening	11.3	11
e1	l2	Sysmex XN-550	postopening	11.65	12
e1	l2	Sysmex XN-550	postopening	11.61	13
e1	l2	Sysmex XN-550	postopening	11.48	14
e1	l2	Sysmex XN-550	postopening	11.71	15
e1	l2	Sysmex XN-550	postopening	12.07	16
e1	l2	Sysmex XN-550	postopening	11.25	17
e1	l2	Sysmex XN-550	postopening	11.44	18
e1	l2	Sysmex XN-550	postopening	11.81	19
e1	l2	Sysmex XN-550	postopening	11.98	20
e1	l3	Sysmex XN-550	postopening	27.55	1
e1	l3	Sysmex XN-550	postopening	28.65	2
e1	l3	Sysmex XN-550	postopening	28.27	3
e1	l3	Sysmex XN-550	postopening	27.46	4
e1	l3	Sysmex XN-550	postopening	32.56	5
e1	l3	Sysmex XN-550	postopening	33.38	6
e1	l3	Sysmex XN-550	postopening	32.9	7
e1	l3	Sysmex XN-550	postopening	34.41	8
e1	l3	Sysmex XN-550	postopening	33.8	9
e1	l3	Sysmex XN-550	postopening	33.57	10
e1	l3	Sysmex XN-550	postopening	33.86	11
e1	l3	Sysmex XN-550	postopening	33.69	12
e1	l3	Sysmex XN-550	postopening	34.44	13
e1	l3	Sysmex XN-550	postopening	33.11	14
e1	l3	Sysmex XN-550	postopening	37.32	15
e1	l3	Sysmex XN-550	postopening	34.9	16
e1	l3	Sysmex XN-550	postopening	32.42	17
e1	l3	Sysmex XN-550	postopening	33.41	18
e1	l3	Sysmex XN-550	postopening	35.65	19
e1	l3	Sysmex XN-550	postopening	38.69	20
e2	l1	Sysmex XN-550	postopening	5.1	1
e2	l1	Sysmex XN-550	postopening	5.3	2
e2	l1	Sysmex XN-550	postopening	5.3	3
e2	l1	Sysmex XN-550	postopening	5.67	4
e2	l1	Sysmex XN-550	postopening	5.8	5
e2	l1	Sysmex XN-550	postopening	5.66	6
e2	l1	Sysmex XN-550	postopening	5.65	7
e2	l1	Sysmex XN-550	postopening	5.76	8
e2	l1	Sysmex XN-550	postopening	5.87	9
e2	l1	Sysmex XN-550	postopening	5.71	10
e2	l1	Sysmex XN-550	postopening	6.27	11
e2	l1	Sysmex XN-550	postopening	6.19	12
e2	l1	Sysmex XN-550	postopening	6.37	13
e2	l1	Sysmex XN-550	postopening	6.55	14
e2	l1	Sysmex XN-550	postopening	6.7	15
e2	l1	Sysmex XN-550	postopening	8.22	16
e2	l1	Sysmex XN-550	postopening	9.3	17
e2	l1	Sysmex XN-550	postopening	9.26	18
e2	l1	Sysmex XN-550	postopening	9.28	19
e2	l1	Sysmex XN-550	postopening	10.07	20
e2	l2	Sysmex XN-550	postopening	8.28	1
e2	l2	Sysmex XN-550	postopening	8.33	2
e2	l2	Sysmex XN-550	postopening	9.31	3
e2	l2	Sysmex XN-550	postopening	10.16	4
e2	l2	Sysmex XN-550	postopening	9.98	5
e2	l2	Sysmex XN-550	postopening	9.74	6
e2	l2	Sysmex XN-550	postopening	9.37	7
e2	l2	Sysmex XN-550	postopening	9.55	8
e2	l2	Sysmex XN-550	postopening	10.12	9
e2	l2	Sysmex XN-550	postopening	10.2	10
e2	l2	Sysmex XN-550	postopening	10.58	11
e2	l2	Sysmex XN-550	postopening	10.95	12
e2	l2	Sysmex XN-550	postopening	13.17	13
e2	l2	Sysmex XN-550	postopening	13.92	14
e2	l2	Sysmex XN-550	postopening	13.84	15
e2	l2	Sysmex XN-550	postopening	11.97	16
e2	l2	Sysmex XN-550	postopening	12.9	17
e2	l2	Sysmex XN-550	postopening	13.03	18
e2	l2	Sysmex XN-550	postopening	13.77	19
e2	l2	Sysmex XN-550	postopening	14.23	20
e2	l3	Sysmex XN-550	postopening	26.32	1
e2	l3	Sysmex XN-550	postopening	27.42	2
e2	l3	Sysmex XN-550	postopening	28.12	3
e2	l3	Sysmex XN-550	postopening	29.32	4
e2	l3	Sysmex XN-550	postopening	27.1	5
e2	l3	Sysmex XN-550	postopening	28.49	6
e2	l3	Sysmex XN-550	postopening	27.39	7
e2	l3	Sysmex XN-550	postopening	27.34	8
e2	l3	Sysmex XN-550	postopening	27.92	9
e2	l3	Sysmex XN-550	postopening	27.39	10
e2	l3	Sysmex XN-550	postopening	27.64	11
e2	l3	Sysmex XN-550	postopening	27.21	12
e2	l3	Sysmex XN-550	postopening	27.99	13
e2	l3	Sysmex XN-550	postopening	27.26	14
e2	l3	Sysmex XN-550	postopening	26.28	15
e2	l3	Sysmex XN-550	postopening	27.87	16
e2	l3	Sysmex XN-550	postopening	28.81	17
e2	l3	Sysmex XN-550	postopening	29.24	18
e2	l3	Sysmex XN-550	postopening	29.73	19
e2	l3	Sysmex XN-550	postopening	30.68	20
e1	l1	Horiba ABX Micros 60	postopening	5.2	1
e1	l1	Horiba ABX Micros 60	postopening	5.1	2
e1	l1	Horiba ABX Micros 60	postopening	4.3	3
e1	l1	Horiba ABX Micros 60	postopening	5	4
e1	l1	Horiba ABX Micros 60	postopening	5.6	5
e1	l1	Horiba ABX Micros 60	postopening	5.5	6
e1	l1	Horiba ABX Micros 60	postopening	5.7	7
e1	l1	Horiba ABX Micros 60	postopening	5.6	8
e1	l1	Horiba ABX Micros 60	postopening	5.7	9
e1	l1	Horiba ABX Micros 60	postopening	5.5	10
e1	l1	Horiba ABX Micros 60	postopening	5.4	11
e1	l1	Horiba ABX Micros 60	postopening	5.2	12
e1	l1	Horiba ABX Micros 60	postopening	5.1	13
e1	l1	Horiba ABX Micros 60	postopening	5.2	14
e1	l1	Horiba ABX Micros 60	postopening	7.7	15
e1	l1	Horiba ABX Micros 60	postopening	7.8	16
e1	l1	Horiba ABX Micros 60	postopening	7.6	17
e1	l1	Horiba ABX Micros 60	postopening	7.7	18
e1	l1	Horiba ABX Micros 60	postopening	7.3	19
e1	l1	Horiba ABX Micros 60	postopening	7.1	20
e1	l2	Horiba ABX Micros 60	postopening	9.6	1
e1	l2	Horiba ABX Micros 60	postopening	9.5	2
e1	l2	Horiba ABX Micros 60	postopening	8	3
e1	l2	Horiba ABX Micros 60	postopening	8.7	4
e1	l2	Horiba ABX Micros 60	postopening	10.7	5
e1	l2	Horiba ABX Micros 60	postopening	8.8	6
e1	l2	Horiba ABX Micros 60	postopening	8.6	7
e1	l2	Horiba ABX Micros 60	postopening	10.5	8
e1	l2	Horiba ABX Micros 60	postopening	11	9
e1	l2	Horiba ABX Micros 60	postopening	11.2	10
e1	l2	Horiba ABX Micros 60	postopening	10.2	11
e1	l2	Horiba ABX Micros 60	postopening	9.8	12
e1	l2	Horiba ABX Micros 60	postopening	9.9	13
e1	l2	Horiba ABX Micros 60	postopening	9.7	14
e1	l2	Horiba ABX Micros 60	postopening	12.8	15
e1	l2	Horiba ABX Micros 60	postopening	12.4	16
e1	l2	Horiba ABX Micros 60	postopening	13.1	17
e1	l2	Horiba ABX Micros 60	postopening	13.2	18
e1	l2	Horiba ABX Micros 60	postopening	13.7	19
e1	l2	Horiba ABX Micros 60	postopening	13.5	20
e1	l3	Horiba ABX Micros 60	postopening	23.2	1
e1	l3	Horiba ABX Micros 60	postopening	23.4	2
e1	l3	Horiba ABX Micros 60	postopening	21.4	3
e1	l3	Horiba ABX Micros 60	postopening	21.2	4
e1	l3	Horiba ABX Micros 60	postopening	23.5	5
e1	l3	Horiba ABX Micros 60	postopening	24.8	6
e1	l3	Horiba ABX Micros 60	postopening	25	7
e1	l3	Horiba ABX Micros 60	postopening	30.3	8
e1	l3	Horiba ABX Micros 60	postopening	27.8	9
e1	l3	Horiba ABX Micros 60	postopening	27.5	10
e1	l3	Horiba ABX Micros 60	postopening	26.7	11
e1	l3	Horiba ABX Micros 60	postopening	25.7	12
e1	l3	Horiba ABX Micros 60	postopening	26.1	13
e1	l3	Horiba ABX Micros 60	postopening	26.2	14
e1	l3	Horiba ABX Micros 60	postopening	29.7	15
e1	l3	Horiba ABX Micros 60	postopening	29.5	16
e1	l3	Horiba ABX Micros 60	postopening	28.9	17
e1	l3	Horiba ABX Micros 60	postopening	27.2	18
e1	l3	Horiba ABX Micros 60	postopening	28.7	19
e1	l3	Horiba ABX Micros 60	postopening	27.6	20
e2	l1	Horiba ABX Micros 60	postopening	5.2	1
e2	l1	Horiba ABX Micros 60	postopening	5.5	2
e2	l1	Horiba ABX Micros 60	postopening	5.5	3
e2	l1	Horiba ABX Micros 60	postopening	5.4	4
e2	l1	Horiba ABX Micros 60	postopening	5.3	5
e2	l1	Horiba ABX Micros 60	postopening	5.7	6
e2	l1	Horiba ABX Micros 60	postopening	5.8	7
e2	l1	Horiba ABX Micros 60	postopening	5.9	8
e2	l1	Horiba ABX Micros 60	postopening	5.6	9
e2	l1	Horiba ABX Micros 60	postopening	5.7	10
e2	l1	Horiba ABX Micros 60	postopening	5.8	11
e2	l1	Horiba ABX Micros 60	postopening	5.8	12
e2	l1	Horiba ABX Micros 60	postopening	5.6	13
e2	l1	Horiba ABX Micros 60	postopening	5.9	14
e2	l1	Horiba ABX Micros 60	postopening	5.8	15
e2	l1	Horiba ABX Micros 60	postopening	4.7	16
e2	l1	Horiba ABX Micros 60	postopening	4.8	17
e2	l1	Horiba ABX Micros 60	postopening	4.8	18
e2	l1	Horiba ABX Micros 60	postopening	4.9	19
e2	l1	Horiba ABX Micros 60	postopening	4.9	20
e2	l2	Horiba ABX Micros 60	postopening	11	1
e2	l2	Horiba ABX Micros 60	postopening	11	2
e2	l2	Horiba ABX Micros 60	postopening	10.5	3
e2	l2	Horiba ABX Micros 60	postopening	10.8	4
e2	l2	Horiba ABX Micros 60	postopening	10.9	5
e2	l2	Horiba ABX Micros 60	postopening	11.7	6
e2	l2	Horiba ABX Micros 60	postopening	12.2	7
e2	l2	Horiba ABX Micros 60	postopening	12.3	8
e2	l2	Horiba ABX Micros 60	postopening	12.5	9
e2	l2	Horiba ABX Micros 60	postopening	12.4	10
e2	l2	Horiba ABX Micros 60	postopening	12.2	11
e2	l2	Horiba ABX Micros 60	postopening	12.3	12
e2	l2	Horiba ABX Micros 60	postopening	12.2	13
e2	l2	Horiba ABX Micros 60	postopening	12.6	14
e2	l2	Horiba ABX Micros 60	postopening	12.5	15
e2	l2	Horiba ABX Micros 60	postopening	10.2	16
e2	l2	Horiba ABX Micros 60	postopening	9.7	17
e2	l2	Horiba ABX Micros 60	postopening	9.2	18
e2	l2	Horiba ABX Micros 60	postopening	9.3	19
e2	l2	Horiba ABX Micros 60	postopening	9.4	20
e2	l3	Horiba ABX Micros 60	postopening	30.3	1
e2	l3	Horiba ABX Micros 60	postopening	28.3	2
e2	l3	Horiba ABX Micros 60	postopening	29.5	3
e2	l3	Horiba ABX Micros 60	postopening	29.4	4
e2	l3	Horiba ABX Micros 60	postopening	29.3	5
e2	l3	Horiba ABX Micros 60	postopening	31.2	6
e2	l3	Horiba ABX Micros 60	postopening	31.5	7
e2	l3	Horiba ABX Micros 60	postopening	30.8	8
e2	l3	Horiba ABX Micros 60	postopening	30.9	9
e2	l3	Horiba ABX Micros 60	postopening	30.8	10
e2	l3	Horiba ABX Micros 60	postopening	30.7	11
e2	l3	Horiba ABX Micros 60	postopening	30.1	12
e2	l3	Horiba ABX Micros 60	postopening	30.9	13
e2	l3	Horiba ABX Micros 60	postopening	31.4	14
e2	l3	Horiba ABX Micros 60	postopening	31.4	15
e2	l3	Horiba ABX Micros 60	postopening	21.7	16
e2	l3	Horiba ABX Micros 60	postopening	21.6	17
e2	l3	Horiba ABX Micros 60	postopening	21.8	18
e2	l3	Horiba ABX Micros 60	postopening	22	19
e2	l3	Horiba ABX Micros 60	postopening	22.7	20

## Sheet: shelflife
experiment	level	machine	machinecode	purpose	result
e2	l1	CellDyn22	c	shelflife	4.2
e2	l1	CellDyn22	c	shelflife	4.1
e2	l1	CellDyn22	c	shelflife	4.3
e2	l2	CellDyn22	c	shelflife	7.6
e2	l2	CellDyn22	c	shelflife	7.5
e2	l2	CellDyn22	c	shelflife	7.7
e2	l3	CellDyn22	c	shelflife	20.3
e2	l3	CellDyn22	c	shelflife	20.9
e2	l3	CellDyn22	c	shelflife	20.6
e1	l1	CellDyn22	c	shelflife	3.8
e1	l1	CellDyn22	c	shelflife	3.9
e1	l1	CellDyn22	c	shelflife	3.8
e1	l2	CellDyn22	c	shelflife	8.6
e1	l2	CellDyn22	c	shelflife	8.1
e1	l2	CellDyn22	c	shelflife	8.3
e1	l3	CellDyn22	c	shelflife	19.6
e1	l3	CellDyn22	c	shelflife	19.6
e1	l3	CellDyn22	c	shelflife	19.7

## Sheet: d1 lv2 gtad
THIẾT BỊ	STT
Horiba ABX Micros 60: 16	1	9.6
Horiba ABX Micros 60: 16	2	9.1
Horiba ABX Micros 60: 16	3	10.3
Horiba ABX Micros 60: 16	4	9.4
Horiba ABX Micros 60: 16	5	9.9
Horiba ABX Micros 60: 16	6	9.4
Horiba ABX Micros 60: 16	7	9
Horiba ABX Micros 60: 16	8	8.8
Horiba ABX Micros 60: 16	9	8.7
Horiba ABX Micros 60: 16	10	9.4
Horiba ABX Micros 60: 16	11	9.7
Horiba ABX Micros 60: 16	12	8.5
Horiba ABX Micros 60: 16	13	9.9
Horiba ABX Micros 60: 16	14	9.9
Horiba ABX Micros 60: 16	15	9.7
Horiba ABX Micros 60: 16	16	9.3
Sysmex XN-1000: 22	17	6.9
Sysmex XN-1000: 22	18	7.48
Sysmex XN-1000: 22	19	9.81
Sysmex XN-1000: 22	20	7.36
Sysmex XN-1000: 22	21	7.83
Sysmex XN-1000: 22	22	12.67
Sysmex XN-1000: 22	23	9.25
Sysmex XN-1000: 22	24	11.5
Sysmex XN-1000: 22	25	7.5
Sysmex XN-1000: 22	26	7.7
Sysmex XN-1000: 22	27	8.38
Sysmex XN-1000: 22	28	8.35
Sysmex XN-1000: 22	29	7.78
Sysmex XN-1000: 22	30	8.67
Sysmex XN-1000: 22	31	8.58
Sysmex XN-1000: 22	32	7.37
Sysmex XN-1000: 22	33	7.24
Sysmex XN-1000: 22	34	7.12
Sysmex XN-1000: 22	35	7.52
Sysmex XN-1000: 22	36	8
Sysmex XN-1000: 22	37	7.44
Sysmex XN-1000: 22	38	9.53
Sysmex XN-550: 13	39	14.16
Sysmex XN-550: 13	40	11.51
Sysmex XN-550: 13	41	12.84
Sysmex XN-550: 13	42	10.13
Sysmex XN-550: 13	43	10.34
Sysmex XN-550: 13	44	15.56
Sysmex XN-550: 13	45	16.93
Sysmex XN-550: 13	46	15
Sysmex XN-550: 13	47	12.21
Sysmex XN-550: 13	48	14.79
Sysmex XN-550: 13	49	12.3
Sysmex XN-550: 13	50	15.23
Sysmex XN-550: 13	51	15.02

## Sheet: d1 lv3 gtad
THIẾT BỊ	STT	TÊN ĐƠN VỊ	WBC (10^9/L)
Horiba ABX Micros 60: 16	1	TRUNG TÂM Y TẾ QUẬN 7	23.2
Horiba ABX Micros 60: 16	2	TRUNG TÂM Y TẾ QUẬN 1	26.2
Horiba ABX Micros 60: 16	3	TRUNG TÂM Y TẾ QUẬN 4	28.9
Horiba ABX Micros 60: 16	4	TRUNG TÂM Y TẾ QUẬN 10	27.5
Horiba ABX Micros 60: 16	5	BỆNH VIỆN MẮT SÀI GÒN II	27.7
Horiba ABX Micros 60: 16	6	TRUNG TÂM Y TẾ QUẬN BÌNH TÂN	25.1
Horiba ABX Micros 60: 16	7	TRUNG TÂM Y TẾ HUYỆN VĨNH LỢI	25.1
Horiba ABX Micros 60: 16	8	BỆNH VIỆN Y HỌC CỔ TRUYỀN TỈNH ĐỒNG THÁP	26.1
Horiba ABX Micros 60: 16	9	TRUNG TÂM Y TẾ HUYỆN THOẠI SƠN	24.7
Horiba ABX Micros 60: 16	10	TRUNG TÂM Y TẾ HUYỆN KRÔNG BÔNG	28.5
Horiba ABX Micros 60: 16	11	TRUNG TÂM Y TẾ HUYỆN MANG THÍT	21.7
Horiba ABX Micros 60: 16	12	TRUNG TÂM Y TẾ HUYỆN TRÀ ÔN	25
Horiba ABX Micros 60: 16	13	PHÒNG KHÁM ĐA KHOA VIỆT ĐỨC	28.5
Horiba ABX Micros 60: 16	14	TRUNG TÂM Y TẾ HUYỆN LONG HỒ	27.4
Horiba ABX Micros 60: 16	15	BỆNH VIỆN MẮT LONG XUYÊN	28.2
Horiba ABX Micros 60: 16	16	PHÒNG KHÁM ĐA KHOA TÂN ĐỨC SG - TV	26.4
Sysmex XN-1000: 22	17	VIỆN TIM TP.HỒ CHÍ MINH	22
Sysmex XN-1000: 22	18	BỆNH VIỆN PHẠM NGỌC THẠCH	25.05
Sysmex XN-1000: 22	19	BỆNH VIỆN ĐA KHOA VẠN HẠNH	26.02
Sysmex XN-1000: 22	20	BỆNH VIỆN TIM TÂM ĐỨC	21.68
Sysmex XN-1000: 22	21	BỆNH VIỆN NHI ĐỒNG THÀNH PHỐ CẦN THƠ	24.06
Sysmex XN-1000: 22	22	BỆNH VIỆN NHI ĐỒNG 1	25.63
Sysmex XN-1000: 22	23	BỆNH VIỆN NHI ĐỒNG 2	26.4
Sysmex XN-1000: 22	24	BỆNH VIỆN TRƯNG VƯƠNG	24.83
Sysmex XN-1000: 22	25	BỆNH VIỆN CHẤN THƯƠNG CHỈNH HÌNH	24.3
Sysmex XN-1000: 22	26	BỆNH VIỆN DA LIỄU	22.41
Sysmex XN-1000: 22	27	BỆNH VIỆN MẮT	26.18
Sysmex XN-1000: 22	28	BỆNH VIỆN ĐA KHOA BƯU ĐIỆN	24.92
Sysmex XN-1000: 22	29	BỆNH VIỆN NGUYỄN TRÃI	23.99
Sysmex XN-1000: 22	30	BỆNH VIỆN NHÂN DÂN 115	26.02
Sysmex XN-1000: 22	31	BỆNH VIỆN TAI MŨI HỌNG	24.83
Sysmex XN-1000: 22	32	PHÒNG KHÁM ĐA KHOA (THUỘC CÔNG TY TNHH PHÒNG KHÁM ĐA KHOA QUỐC TẾ SÀI GÒN)	24.17
Sysmex XN-1000: 22	33	BỆNH VIỆN ĐA KHOA XUYÊN Á	25.3
Sysmex XN-1000: 22	34	BỆNH VIỆN ĐA KHOA TÂN HƯNG	22.7
Sysmex XN-1000: 22	35	PHÒNG KHÁM ĐA KHOA (THUỘC CÔNG TY CỔ PHẦN Y KHOA CHAC 2)	23.22
Sysmex XN-1000: 22	36	PHÒNG KHÁM ĐA KHOA (THUỘC CÔNG TY TNHH DYM MEDICAL CENTER VIỆT NAM)	22.91
Sysmex XN-1000: 22	37	PHÒNG KHÁM ĐA KHOA (THUỘC CHI NHÁNH CÔNG TY CỔ PHẦN BỆNH VIỆN ĐA KHOA HOÀN MỸ SÀI GÒN - TRUNG TÂM Y KHOA PRIMA PXL)	23.77
Sysmex XN-1000: 22	38	BỆNH VIỆN ĐA KHOA GIA ĐỊNH	26.19
Sysmex XN-550: 13	39	BỆNH VIỆN LÊ VĂN VIỆT	33.01
Sysmex XN-550: 13	40	BỆNH VIỆN RĂNG HÀM MẶT	29.74
Sysmex XN-550: 13	41	PHÒNG KHÁM ĐA KHOA VẠN PHÚC	38.07
Sysmex XN-550: 13	42	BỆNH VIỆN ĐA KHOA AN SINH	27.55
Sysmex XN-550: 13	43	PHÒNG KHÁM ĐA KHOA (THUỘC CÔNG TY TNHH PHÒNG KHÁM QUỐC TẾ EXSON)	28.04
Sysmex XN-550: 13	44	PHÒNG KHÁM ĐA KHOA (THUỘC CÔNG TY TNHH DỊCH VỤ Y TẾ GENTICAL LẠC LONG QUÂN)	29.98
Sysmex XN-550: 13	45	BỆNH VIỆN PHỤ SẢN TỈNH TIỀN GIANG	38.05
Sysmex XN-550: 13	46	PHÒNG KHÁM ĐA KHOA (THUỘC SIM MEDICAL CENTER - CHI NHÁNH CÔNG TY CỔ PHẦN SIM MED)	28.75
Sysmex XN-550: 13	47	PHÒNG XÉT NGHIỆM (THUỘC CHI NHÁNH CÔNG TY CỔ PHẦN TRUNG TÂM XÉT NGHIỆM CHẨN ĐOÁN Y KHOA HANHPHUCLAB)	30.68
Sysmex XN-550: 13	48	PHÒNG XÉT NGHIỆM (THUỘC CHI NHÁNH CÔNG TY TNHH QUEST LABORATORIES VIỆT NAM)	29.74
Sysmex XN-550: 13	49	BỆNH VIỆN ĐA KHOA HỒNG ĐỨC III	32.85
Sysmex XN-550: 13	50	BỆNH VIỆN ĐA KHOA BƯU ĐIỆN	36.87
Sysmex XN-550: 13	51	BỆNH VIỆN UNG BƯỚU THÀNH PHỐ CẦN THƠ	32.62
